# Supplementary material for: Generation of Highly Antioxidant Submicron Particles from Myrtus communis Leaf Extract by Supercritical Antisolvent Extraction Process
Source: Antioxidants (Basel). 2023 Feb 20;12(2):530. doi: 10.3390/antiox12020530 (PMC9951993; doi:10.3390/antiox12020530)
Supplement: Supplementary file 1 [file antioxidants-12-00530-s001.zip]

Archive with 1 entries (1 files):
- antioxidants-2194649-supplementary.pdf
